# Supplementary material for: Depression and anxiety in patients with active ulcerative colitis: crosstalk of gut microbiota, metabolomics and proteomics
Source: Gut Microbes. 2021 Nov 21;13(1):1987779. doi: 10.1080/19490976.2021.1987779 (PMC8632339; doi:10.1080/19490976.2021.1987779)
Supplement: Supplemental Material [file KGMI_A_1987779_SM8304.zip]

Archive with 3 entries (2 files):
- Supplementary information/
- Supplementary information/Supplementary material (1).docx
- Supplementary information/Supplementary table.xlsx
