# Supplementary material for: Depression and anxiety in patients with active ulcerative colitis: crosstalk of gut microbiota, metabolomics and proteomics
Source: Gut Microbes. 2021 Nov 21;13(1):1987779. doi: 10.1080/19490976.2021.1987779 (PMC8632339; doi:10.1080/19490976.2021.1987779)
Supplement: Supplemental Material [file KGMI_A_1987779_SM8304.zip › Supplementary information/Supplementary table.xlsx]

## Sheet: Table S1
Table S1. Summary of demographic characteristics of all cohorts
Characteristic	Phase 1 UC	Phase 2 UC	MDD	HC	P-value
Number	69	60	49	62	-
Female#	37(53.6)	28(46.7)	29(59.2)	36(58.1)	0.51a
Age$	40(31,50)	40.5(30,52.5)	35(25,50.5) n=48	42(30,53)	0.32b
BMI$	21.3 (19.2,23.4)	21.2 (19.1,23.5)	22.3 (19.9,24.0) n=44	23.4 (21.5,25.1)	<0.001b
Smokers#	9(13.0)	10(16.7)	6(13.3) n=45	5(9.6)	0.56a
Alcohol Consumers#	8(11.6)	6(10.0)	6 (13.3) n=45	11(17.7)	0.61a
Depression#	38(55.1)	37(61.7)	49(100)	0 (0)	<0.001a
Anxiety#	33(47.8)	32(53.3)	49(100)	0 (0)	<0.001a
PHQ-9*	6.4±5.3	7.6±6.3	12.5±5.4	1.5±1.6	<0.001b
GAD-7*	5.1±4.4	5.9±5.1	11.2±4.7	1.3±1.5	<0.001b
Diet#			n=44
Vegetable					0.326b
everyday	57（82.61）	47(78.33)	35(79.55)	56(90.32)
3-5days/week	7（10.14）	8(13.33)	8(18.18)	6(9.68)
1-2days/week	1（1.45）	3(5)	1(2.27)	0(0)
1-3days/month	1（1.45）	1(1.67)	0(0)	0(0)
non	3（4.35）	1(1.67)	0(0)	0(0)
Meat					0.0022b
Everyday	26（37.68）	19(31.67)	22(50)	35(56.45)
3-5days/week	19(27.54)	18(30)	10(22.73)	19(30.65)
1-2days/week	15(21.74)	12(20)	10(22.73)	7(11.29)
1-3days/month	5(7.25)	5(8.33)	1(2.27)	1(1.61)
Non	4(5.80)	6(10)	1(2.27)	0(0)
Milk					1.94E-09b
Everyday	2(2.90)	5(8.33)	10(22.73)	5(8.06)
3-5days/week	7(10.14)	6(10)	12(27.27)	17(27.42)
1-2days/week	10(14.49)	8(13.33)	12(27.27)	23(37.10)
1-3days/month	13(18.84)	4(6.67)	3(6.82)	4(6.45)
Non	37(53.62)	37(61.67)	7(15.91)	13(20.97)
Education#			n=45	n=58	0.0075b
Primary education or lower	7(10.14)	5(8.33)	1(2.22)	5(8.62)
Secondary education	33(47.83)	31(51.67)	13(28.89)	21(36.21)
College or above	29(42.03)	24(40)	31(68.89)	36(62.07)
Level of Depression severity,PHQ-9 Score#					2.82E-23b
Minimal,0-4	31（44.93）	28(46.67)	0(0)	62(100)
Mild,5-9	22（31.88）	18(30)	19(38.78)	0
Moderate,10-14	9（13.04）	9(15)	10(20.41)	0
Moderately severe,15-19	4（5.80）	4(6.67)	13(26.53)	0
Severe,20-27	3（4.35）	1(1.67)	7(14.29)	0
Level of anxiety severity,GAD-7 Score#					1.49E-24b
Minimal,0-4	36(52.17)	28(46.67)	0(0)	62(100)
Mild,5-9	26(37.68)	18(30)	21(42.86)	0
Moderate,10-13	3(4.35)	10(16.67)	13(26.53)	0
Moderately severe,14-18	3(4.35)	4(6.67)	11(22.45)	0
Severe,19-21	1(1.45)	0(0)	4(8.16)	0
Bristol#			n=36	n=59	3.71e-11b
1	1(1.45)	1(1.67)	0(0)	0
2	2(2.90)	1（1.67）	1(2.78)	1(1.69)
3	1(1.45)	2(3.33)	6(16.67)	9(13.04)
4	15(21.74)	9(15)	16(44.44)	38(64.41)
5	16(23.19)	19(31.67)	7(19.44)	6(10.17)
6	26(37.68)	20(33.33)	5(13.89)	5(8.47)
7	8(11.59)	8(13.33)	1(2.78)	0(0)
UC history$	3(1,5)	3.5(1,6)	-	-	0.76c
Duration <1 year#	10（14.49）	6（10）	-	-	0.665a
Disease extent#					0.40c
Proctitis	14 (20.3)	14(23.3)	-	-
Left-sided colitis	16(23.9)	17(28.3)	-	-
Pancolitis	39(56.5)	29(48.3)	-	-
Mayo score*	6.5±2.4	6.5±2.8	-	-	0.9c
Mayo endoscopic subscore#			-	-	0.623a
1	9（13.04）	17(28.33)	-	-
2	27（39.13）	12（20）	-	-
3	33（47.83）	31（51.67）	-	-
Medication#
5-ASA	50(72.5)	45(75)	-	-	0.90a
Antibiotics	2(2.9)	3(5.0)	-	-	0.66a
Probiotics	25(36.2)	25(41.7)	-	-	0.65a
Enema	13(18.8)	10(16.7)	-	-	0.93a
None	4(5.8)	3(5.0)	-	-	1.00a
Laboratory data$
Faecal calprotectin (μg/g)	371.8(66.4,830.2) n=53	326.8(55.3,891.8) n=51	-	-	1c
Erythrocytesedimentationrate (mm/hour)	6(3,24) n=47	10(5,17) n=57	-	-	1c
C-reactive protein (mg/L)	2.24(1.41,6.18) n=55	2.51(1.53,7.68) n=53	-	-	0.56c
Total Protein(g/L)	64.83(61.4,69.8) n=53	64.96(59.98,69.88) n=46	-	-	0.755c
Suicide#	9（13.04）	13（34.71）	22（44.90）	0(0)	3.52E-09a
Note: #n (%), $median(inter-quartile range), *mean±standard deviation.aStatistics were based on chi-squared test. bStatistics were based on Kruskal-Wallis H-test. cStatistics were based on Mann-Whitney U test. UC history is expressed in years of diagnosed UC. MDD,non-IBD depression and anxiety group;HC,healthy control group.BMI, body mass index; 5-ASA, 5-aminosalicylic acid.

## Sheet: Table S2
Table S2. Students' t-test results of depression and anxiety related taxa in HC group (N=62) and MDD group (N=49)
Taxonomy	p-Ttest	p-Wilcoxon	MRA in HC	MRA in MDD
p__Proteobacteria	0.00409863	0.0119013	0.068003	0.0281853
c__Actinobacteria	0.321719	0.0317846	0.0202115	0.0281403
c__Erysipelotrichia	0.0376721	0.385881	0.0150162	0.0071258
c__Gammaproteobacteria	0.00751052	0.000414259	0.0449493	0.011865
o__Erysipelotrichales	0.0376721	0.385881	0.0150162	0.0071258
o__Bifidobacteriales	0.229119	0.0186037	0.0182481	0.0277588
o__Enterobacteriales	0.00837641	0.00045709	0.0423142	0.010446
f__Enterobacteriaceae	0.00837641	0.00045709	0.0423142	0.010446
f__Bifidobacteriaceae	0.229119	0.0186037	0.0182481	0.0277588
f__Ruminococcaceae	0.0642289	0.0413577	0.121663	0.151227
f__Erysipelotrichaceae	0.0376721	0.385881	0.0150162	0.0071258
f__Bacteroidaceae	0.0492137	0.016564	0.18817	0.257793
f__Peptostreptococcaceae	0.0243985	0.0499602	0.0157552	0.00533156
g__Fusicatenibacter	0.0986094	0.0172152	0.0160408	0.0226118
g__Escherichia_Shigella	0.0180409	0.00604921	0.0297848	0.00537032
g__Romboutsia	0.0579987	0.0272445	0.0113847	0.00451585
g__Ruminococcus_torques_group	0.0484743	0.316962	0.0146326	0.0085246
g__Eubacterium_coprostanoligenes_group	0.0295522	0.323169	0.00615011	0.00258979
g__Butyricicoccus	0.284229	0.0290524	0.00377488	0.00444762
g__Flavonifractor	0.22318	0.00210542	0.000713307	0.00111656
g__Alloprevotella	0.0392514	0.128735	0.00601284	0.00042181
g__Sellimonas	0.0139414	0.00730661	8.45681e-05	0.000618759
g__Prevotella_9	0.125036	0.0197208	0.16348	0.100907
g__Lachnospiraceae_ND3007_group	0.489331	0.00796904	0.00218281	0.00259909
g__Oscillibacter	0.0664199	0.00351452	0.000691246	0.00112121
g__Bifidobacterium	0.229329	0.0184558	0.0182457	0.0277511
g__Clostridium_sensu_stricto_1	0.246867	0.0289307	0.0049245	0.00252776
g__Anaerostipes	0.642105	0.0249552	0.00910628	0.0104646
g__Bacteroides	0.0492137	0.016564	0.18817	0.257793
g__Faecalibacterium	0.00852322	0.00549721	0.0556268	0.08227
g__Citrobacter	0.0578676	0.0378653	0.00362291	0.000389245
g__Erysipelotrichaceae_UCG_003	0.0370769	0.687188	0.00940166	0.0032132
g__Klebsiella	0.318974	0.000530932	0.00860011	0.00458098
g__Eubacterium_ventriosum_group	0.115699	0.0448235	0.00189847	0.00409094
s__unidentified	0.0264503	0.0127272	0.950767	0.978682
s__Escherichia_coli	0.0180447	0.00604921	0.029786	0.00537032
s__Citrobacter_freundii	0.0578676	0.0378653	0.00362291	0.000389245
Note:MRA, mean relative abundance; p,phylum; c,class; o,order; f,family; g,genus;s,species

## Sheet: Table S3
Table S3. Students' t-test results of UC related taxa in UC group (N=129) and non UC group (N=111)
Taxonomy	p-value	MRA in UC	MRA in HC
p__Gemmatimonadetes	0.000495533	0.0017112	0.000160191
p__Actinobacteria	0.00834785	0.0617033	0.0389113
p__Firmicutes	0.00478686	0.589611	0.499806
p__Bacteroidetes	9.60338e-05	0.250753	0.403687
p__unidentified	1.40987e-07	0.000640301	2.05373e-06
c__Actinobacteria	0.00353055	0.0467255	0.0237116
c__Longimicrobia	7.16633e-07	0.00145496	0
c__Bacteroidia	6.38198e-05	0.245189	0.403287
c__Deinococci	3.1745e-06	0.00131123	0
c__Bacilli	0.00330587	0.0649166	0.0154563
c__Cytophagia	2.10637e-05	0.00166643	4.24437e-05
c__unidentified	2.64155e-08	0.00166525	8.83102e-05
c__Flavobacteriia	5.26714e-05	0.00167703	5.9558e-05
o__Oceanospirillales	0.00495868	0.000461818	2.05373e-06
o__Bifidobacteriales	0.00354779	0.0443044	0.0224465
o__Cytophagales	2.11953e-05	0.00166584	4.24437e-05
o__Streptosporangiales	0.000166156	0.000610848	8.2149e-06
o__Flavobacteriales	5.26714e-05	0.00167703	5.9558e-05
o__Longimicrobiales	7.16633e-07	0.00145496	0
o__Pasteurellales	0.00527225	0.00422646	0.00127605
o__Lactobacillales	0.00740894	0.0604145	0.0152462
o__Actinomycetales	4.61066e-07	0.000718645	0.000151291
o__Deinococcales	3.1745e-06	0.00131123	0
o__Desulfovibrionales	0.000899535	0.000948965	0.00229059
o__Bacillales	0.000405357	0.00415989	0.000210165
o__Neisseriales	0.0031061	0.000338706	1.36915e-06
o__Bacteroidales	6.38198e-05	0.245189	0.403287
f__Sphingobacteriaceae	0.000728977	0.000474188	2.60139e-05
f__Actinomycetaceae	1.99801e-07	0.000681535	0.000138969
f__Neisseriaceae	0.0031061	0.000338706	1.36915e-06
f__Trueperaceae	3.20972e-06	0.00131064	0
f__Bifidobacteriaceae	0.00354779	0.0443044	0.0224465
f__Saprospiraceae	1.6106e-06	0.000918923	3.42288e-06
f__Enterococcaceae	0.0211061	0.0266906	0.00247405
f__Streptococcaceae	0.000405391	0.0206139	0.00622963
f__Xanthomonadaceae	0.00142629	0.00113157	0.00011227
f__Pasteurellaceae	0.00527225	0.00422646	0.00127605
f__Family_XI	0.00804856	0.00432188	0.000303951
f__Flavobacteriaceae	5.22251e-05	0.00164405	5.81889e-05
f__Desulfovibrionaceae	0.000899535	0.000948965	0.00229059
f__Prevotellaceae	0.000217379	0.0521118	0.158339
f__Rikenellaceae	0.0350192	0.00286633	0.00719831
f__Longimicrobiaceae	7.16633e-07	0.00145496	0
f__Bacillaceae	0.00694023	0.00220836	0.000157452
g__Ruminococcus_gnavus_group	0.000569379	0.0237035	0.00679235
g__Fusicatenibacter	0.00108629	0.00694729	0.0189415
g__Butyricimonas	0.00590043	0.00036109	0.00121991
g__Desulfovibrio	0.0147626	0.000238567	0.000783154
g__Oscillospira	0.00233187	0.000284513	1.98527e-05
g__Eubacterium_coprostanoligenes_group	0.0236511	0.00245164	0.00457844
g__Faecalitalea	0.00100813	0.00112097	0.00016156
g__Eubacterium_eligens_group	0.0100964	0.00632702	0.0040609
g__Actinomyces	4.61597e-07	0.000648549	0.000134177
g__Hungatella	0.0123512	0.000522491	0.000174567
g__Flavonifractor	0.00145526	0.00221543	0.000891317
g__Bilophila	0.00937244	0.000710398	0.00150743
g__Aggregatibacter	0.0397921	0.000282746	5.4766e-06
g__Erysipelatoclostridium	7.50215e-06	0.00173005	0.000327227
g__Ruminococcus_1	0.00897595	0.00186848	0.00573469
g__Sellimonas	7.52133e-06	0.00161342	0.000320381
g__Prevotella_9	0.000324365	0.0440947	0.135858
g__Haemophilus	0.00755708	0.00379291	0.00126099
g__Prevotella_7	0.0476298	0.000138428	0
g__Moheibacter	0.000513648	0.000921868	0
g__Odoribacter	0.0436178	0.000573738	0.00133766
g__Peptostreptococcus	0.00206479	0.00166113	2.39601e-05
g__Peptoniphilus	0.00621824	0.00116456	6.84575e-06
g__Veillonella	0.00171199	0.0110159	0.00119253
g__Streptococcus	0.000275284	0.0205067	0.00584422
g__Luteimonas	2.80314e-05	0.000588464	1.36915e-06
g__Truepera	3.20972e-06	0.00131064	0
g__Bifidobacterium	0.00358156	0.0442756	0.0224417
g__Clostridium_innocuum_group	0.00282856	0.0018726	0.000234809
g__Lachnospiraceae_NK4A136_group	0.0161005	0.00078403	0.00290602
g__Anaerostipes	0.00164703	0.0197345	0.00970591
g__Enterococcus	0.0215242	0.0264956	0.00245899
g__Faecalibacterium	0.0296728	0.076326	0.0673882
g__Blautia	0.013679	0.0936424	0.0617233
g__Pusillimonas	8.58043e-06	0.000581395	0
g__Neisseria	0.00583947	0.000214416	6.84575e-07
g__Eggerthella	0.00443892	0.00226668	0.000529861
g__Eubacterium_ventriosum_group	0.0476941	0.00362209	0.00286632
g__Ruminococcaceae_NK4A214_group	0.0328716	0.000806414	0.00149511
g__Coprococcus_2	0.0215633	0.00105971	0.00264246
s__human_gut_metagenome	0.00384822	0.000365213	0.00173677
s__Clostridium_butyricum	0.000267242	0.000458283	2.7383e-06
s__Bacteroides_fragilis	0.00541553	0.0153336	0.00328733
s__Lactobacillus_salivarius	0.034426	0.0022814	0.000436759
s__Haliotis_discus_hannai_Japanese_disc_abalone	0.0308721	0.000194977	0
s__Streptococcus_pneumoniae	1.71737e-05	0.00240923	0.000587365
Note:MRA, mean relative abundance; p,phylum; c,class; o,order; f,family; g,genus;s,species.

## Sheet: Table S4
Table S4. STAMP analysis of the PICRUst comparing the microbial KEGG pathways significantly different between UC depression/anxiety and UC non depression/anxiety groups
Pathway description	P(UCD vs. UCND)1	P(UCD vs. UCND)2	P(UCA vs. UCNA)1	P(UCA vs. UCNA)2	P(MDD vs. HC)	P(UC vs. HC)
Translation proteins	n.s.	n.s.	0.00326	n.s.	n.s.	0.026
Ribosome Biogenesis	n.s.	n.s.	0.00353	n.s.	n.s.	n.s.
Inositolphosphate metabolism	n.s.	n.s.	0.00572	n.s.	n.s.	n.s.
Phosphonate and phosphinate metabolism	n.s.	0.025	0.011	n.s.	n.s.	n.s.
Peptidases	n.s.	n.s.	0.011	n.s.	n.s.	9.59e-05
DNA repair and recombination proteins	n.s.	n.s.	0.012	n.s.	n.s.	0.017
Cell cycle-Caulobacter	n.s.	n.s.	0.013	n.s.	n.s.	0.00407
Penicillin and cephalosporin biosynthesis	n.s.	0.011	0.013	n.s.	n.s.	n.s.
Translation factors	n.s.	n.s.	0.014	n.s.	n.s.	0.00105
Peptidoglycan biosynthesis	n.s.	n.s.	0.015	n.s.	n.s.	0.026
Chromosome	n.s.	0.016	0.016	n.s.	n.s.	0.000285
Lipoic acid metabolism	n.s.	n.s.	0.025	n.s.	n.s.	n.s.
Ribosome	n.s.	n.s.	0.025	n.s.	n.s.	0.00474
Nicotinate and nicotinamide metabolism	n.s.	n.s.	0.026	0.011	n.s.	3.89e-05
Aminoacyl-tRNA biosynthesis	n.s.	n.s.	0.027	n.s.	n.s.	n.s.
One carbon pool by folate	n.s.	n.s.	0.028	0.034	n.s.	1.2e-05
Homologous recombination	n.s.	n.s.	0.029	n.s.	n.s.	0.0014
Aminobenzoate degradation	n.s.	n.s.	0.029	n.s.	n.s.	n.s.
Amino acid related enzymes	n.s.	n.s.	0.03	n.s.	n.s.	0.00193
Nucleotide excision repair	n.s.	n.s.	0.034	n.s.	n.s.	0.00682
Proximal tubule bicarbonate reclamation	n.s.	n.s.	0.035	n.s.	n.s.	n.s.
RNA polymerase	n.s.	n.s.	0.036	n.s.	n.s.	n.s.
Replication, recombination and repair proteins	n.s.	n.s.	0.036	n.s.	n.s.	0.000491
Pentose and glucuronate interconversions	0.031	n.s.	0.037	n.s.	n.s.	0.022
Proteasome	n.s.	n.s.	0.039	0.043	n.s.	0.00266
DNA replication proteins	n.s.	n.s.	0.04	n.s.	n.s.	0.013
Ascorbate and aldarate metabolism	n.s.	n.s.	0.042	n.s.	n.s.	0.00535
Terpenoid backbone biosynthesis	n.s.	n.s.	0.043	n.s.	n.s.	0.00105
Pyrimidine metabolism	n.s.	n.s.	0.047	n.s.	n.s.	0.00659
Lysine biosynthesis	n.s.	n.s.	0.049	n.s.	0.00629	n.s.
Tetracycline biosynthesis	n.s.	0.031	n.s.	0.041	n.s.	7.7e-06
Cysteine and methionine metabolism	n.s.	0.033	n.s.	0.04	n.s.	n.s.
Styrene degradation	n.s.	n.s.	n.s.	0.039	n.s.	n.s.
Pyruvate metabolism	n.s.	0.00469	n.s.	0.00468	n.s.	0.000407
Vitamin B6 metabolism	n.s.	0.037	n.s.	0.00329	n.s.	2.97e-05
Plant-pathogen interaction	n.s.	0.042	n.s.	n.s.	0.043	n.s.
Naphthalene degradation	n.s.	0.026	n.s.	n.s.	n.s.	n.s.
Bacterial chemotaxis	n.s.	0.026	n.s.	n.s.	n.s.	n.s.
MAPK signaling pathway-yeast	n.s.	0.024	n.s.	n.s.	n.s.	0.025
beta-Lactam resistance	n.s.	0.024	n.s.	n.s.	n.s.	0.0083
Xylene degradation	n.s.	0.021	n.s.	n.s.	n.s.	0.017
Phosphatidylinositol signaling system	n.s.	0.019	n.s.	n.s.	n.s.	n.s.
Amino acid metabolism	n.s.	0.016	n.s.	n.s.	n.s.	0.000268
Dioxin degradation	n.s.	0.012	n.s.	n.s.	n.s.	0.016
Apoptosis	n.s.	0.00942	n.s.	n.s.	n.s.	n.s.
Staphylococcus aureus infection	n.s.	0.00456	n.s.	n.s.	0.037	0.012
Chloroalkane and chloroalkene degradation	n.s.	0.00302	n.s.	n.s.	n.s.	0.000178
Note:Dep,Depression;Anx,Anxiety;UCD/UCA, UC patients with depression/anxiety; UCND/UCNA, UC patients without depression/anxiety; n.s., not significant.

## Sheet: Table S5
Table S5. UC depression and anxiety related metabolic KEGG pathways in UC phase 2(N=60)
Pathway description	RichFactor-Dep	p-Dep	RichFactor-Anx	p-Anx	Submitted IDs
Primary bile acid biosynthesis	0.0638298	0.00086	0.0425532	0.0225	C05466 C01921 C05465
Gap junction	0.181818	0.000879	0.181818	0.00127	C03758 C00165
Phenylalanine metabolism	0.0434783	0.0152	n.s.	n.s.	C00156 C04148
ErbB signaling pathway	0.25	0.0166	0.25	0.0199	C00165
Natural killer cell mediated cytotoxicity	0.25	0.0166	0.25	0.0199	C00165
T cell receptor signaling pathway	0.25	0.0166	0.25	0.0199	C00165
B cell receptor signaling pathway	0.25	0.0166	0.25	0.0199	C00165
Glioma	0.25	0.0166	0.25	0.0199	C00165
Fatty acid biosynthesis	0.0408163	0.0171	n.s.	n.s.	C02679 C06424
MAPK signaling pathway	0.2	0.0208	0.2	0.0249	C00165
Chemokine signaling pathway	0.2	0.0208	0.2	0.0249	C00165
Neurotrophin signaling pathway	0.2	0.0208	0.2	0.0249	C00165
VEGF signaling pathway	0.166667	0.0249	0.166667	0.0298	C00165
GnRH signaling pathway	0.166667	0.0249	0.166667	0.0298	C00165
Melanogenesis	0.166667	0.0249	0.166667	0.0298	C00165
Non-small cell lung cancer	0.166667	0.0249	0.166667	0.0298	C00165
Long-term potentiation	0.142857	0.0289	0.142857	0.0346	C00165
Adipocytokine signaling pathway	0.142857	0.0289	0.142857	0.0346	C00165
Fc gamma R-mediated phagocytosis	0.125	0.033	0.125	0.0395	C00165
Long-term depression	0.111111	0.0371	0.111111	0.0443	C00165
Vibrio cholerae infection	0.111111	0.0371	0.111111	0.0443	C00165
Ubiquinone and other terpenoid-quinone biosynthesis	0.0263158	0.0389	n.s.	n.s.	C00156 C02477
Calcium signaling pathway	0.1	0.0411	0.1	0.0491	C00165
Fc epsilon RI signaling pathway	0.0909091	0.0451	n.s.	n.s.	C00165
Lysosome	n.s.	n.s.	0.25	0.0199	C00159
Fructose and mannose metabolism	n.s.	n.s.	0.0416667	0.0234	C00392 C00159
Note:Dep,Depression; Anx,Anxiety; n.s., not significant.

## Sheet: Table S6
Table S6. Proteins significantly associated with UC depression and anxiety by Student's t-test
Accession	Gene Name	Protein Name	p-value	FDR	Fold change	CI95%low	CI95%up	p-value(UC-HC)	Fold chage(UC/HC)
P68871	HBB	Hemoglobin subunit beta	0.0407369	0.206313	0.219235	-3.17789	-0.173022	0.0788152	3.16803
P0DOY2	IGLC2	Immunoglobulin lambda constant 2	0.00152085	0.0434134	0.312106	-1.81119	-1.0066	0.0377226	2.98826
P02768	ALB	Serum albumin	0.0185629	0.140452	0.167543	-3.5256	-0.877379	0.105442	2.90441
P01834	IGKC	Immunoglobulin kappa constant	0.00123588	0.0388067	0.291255	-1.95047	-1.09303	0.0452031	2.94922
P01024	C3	Complement C3	0.00639816	0.0873488	0.746717	-0.532827	-0.165605	0.00325819	1.52373
P02647	APOA1	Apolipoprotein A-I	0.0243454	0.15601	0.165809	-3.94534	-0.73923	0.0821352	3.68838
P02042	HBD	Hemoglobin subunit delta	0.0492379	0.236041	0.341703	-2.35929	-0.0096307	0.10106	1.94881
P02787	TF	Serotransferrin	0.000369419	0.0331421	0.192127	-2.21508	-1.80287	0.0895132	2.77348
P01009	SERPINA1	Alpha-1-antitrypsin	0.00217886	0.0506787	0.342582	-1.70425	-0.753958	0.037946	2.73587
P69905	HBA1	Hemoglobin subunit alpha	0.0244585	0.155151	0.240662	-2.61371	-0.484401	0.0699439	2.94788
P04114	APOB	Apolipoprotein B-100	0.0340712	0.18769	1.11116	0.0146956	0.201939	0.260813	0.96402
P02652	APOA2	Apolipoprotein A-II	0.0115822	0.11365	0.241661	-2.92746	-0.90931	0.076857	2.71934
P01023	A2M	Alpha-2-macroglobulin	0.0120538	0.114694	0.418812	-1.69622	-0.533669	0.0430887	2.04898
P01876	IGHA1	Immunoglobulin heavy constant alpha 1	0.00210366	0.0508116	0.306745	-1.82097	-1.0018	0.054432	2.50897
P01871	IGHM	Immunoglobulin heavy constant mu	0.0105638	0.11438	0.490062	-1.24455	-0.441138	0.0256028	1.96073
O43866	CD5L	CD5 antigen-like	0.014505	0.123097	0.774345	-0.474716	-0.1022	0.00499452	1.41877
P0DOX7	IGK	Immunoglobulin kappa light chain	0.000869875	0.0364188	0.424717	-1.19013	-0.806399	0.0496506	1.91127
P01860	IGHG3	Immunoglobulin heavy constant gamma 3	0.0110089	0.113338	0.397381	-1.80876	-0.451391	0.0312813	2.59534
P0DOX2	IGHA2	Immunoglobulin alpha-2 heavy chain	0.0135166	0.119556	0.435948	-1.51724	-0.417402	0.0624665	1.79709
P00739	HPR	Haptoglobin-related protein	0.000350746	0.0367114	0.305477	-1.6779	-1.2713	0.0539011	2.48929
P02763	ORM1	Alpha-1-acid glycoprotein 1	0.0218423	0.150736	0.181398	-3.14884	-0.672604	0.0730986	3.74035
P0DOX8	IGL1	Immunoglobulin lambda-1 light chain	0.00122594	0.0405204	0.356736	-1.66691	-0.8232	0.0433373	2.41933
P06681	C2	Complement C2	0.010153	0.111861	1.12764	0.0520882	0.188443	0.354606	0.965133
P19652	ORM2	Alpha-1-acid glycoprotein 2	0.00788357	0.0970761	0.211715	-2.64943	-1.05717	0.0693864	3.19878
Q03591	CFHR1	Complement factor H-related protein 1	0.0131584	0.11805	1.10906	0.0367223	0.163115	0.039176	0.858827
P01031	C5	Complement C5	0.0280493	0.167761	1.11694	0.0267615	0.194965	0.26127	0.960805
P27169	PON1	Serum paraoxonase/arylesterase 1	0.00866141	0.100729	0.460278	-1.44289	-0.499664	0.0658967	1.67471
P07357	C8A	Complement component C8 alpha chain	0.0463289	0.229091	1.04131	0.00106383	0.0798327	0.0183258	0.94666
P07225	PROS1	Vitamin K-dependent protein S	0.000428141	0.0336091	1.1453	0.100742	0.161128	0.154417	0.934186
P01591	JCHAIN	Immunoglobulin J chain	0.0013187	0.0394355	0.610661	-0.79719	-0.388485	0.00768447	1.91804
A0A0C4DH38	IGHV5-51	Immunoglobulin heavy variable 5-51	0.00010717	0.0336514	0.490554	-0.96438	-0.670845	0.0423545	1.72579
P15169	CPN1	Carboxypeptidase N catalytic chain	0.0226382	0.14965	1.09196	0.0210961	0.154682	0.0297276	0.937567
P01857	IGHG1	Immunoglobulin heavy constant gamma 1	0.00767917	0.0964504	0.716545	-0.5439	-0.215064	0.0152084	1.3712
P05090	APOD	Apolipoprotein D	0.0215644	0.152162	0.541865	-1.3332	-0.213448	0.04056	1.66966
P10909	CLU	Clusterin	0.0109135	0.114228	1.21309	0.0779906	0.294714	0.0970414	0.911327
P22352	GPX3	Glutathione peroxidase 3	0.0352373	0.189137	1.10595	0.0122255	0.183963	0.00231106	0.871639
P22792	CPN2	Carboxypeptidase N subunit 2	0.013116	0.12113	1.07568	0.0293005	0.118411	0.0306332	0.950811
P23142	FBLN1	Fibulin-1	0.0119233	0.115198	1.32661	0.0958915	0.422345	0.0801579	0.869048
P02671	FGA	Fibrinogen alpha chain	0.0236395	0.153047	1.19737	0.0390064	0.316305	0.2169	1.10019
P0DOX6	IGHM	Immunoglobulin mu heavy chain	0.0105638	0.11438	0.238326	-1.24455	-0.441138	0.0256028	3.88117
P61769	B2M	Beta-2-microglobulin	0.0062943	0.0878405	0.766742	-0.414174	-0.165094	0.0410184	1.31306
P01619	IGKV3-20	Immunoglobulin kappa variable 3-20	0.01504	0.125935	0.240428	-2.71728	-0.867799	0.109588	5.17067
P02654	APOC1	Apolipoprotein C-I	0.0112763	0.114218	0.392385	-1.7589	-0.475416	0.0580777	2.03406
P35542	SAA4	Serum amyloid A-4 protein	0.00327084	0.0555159	0.5262	-1.11299	-0.432899	0.0581075	1.55334
Q9UGM5	FETUB	Fetuin-B	0.00224409	0.0485961	1.10972	0.0672694	0.135891	0.00271214	0.889491
P02746	C1QB	Complement C1q subcomponent subunit B	0.0341794	0.186649	1.30091	0.0309593	0.400831	0.173107	0.642579
P08185	SERPINA6	Corticosteroid-binding globulin	0.0203044	0.14827	0.869719	-0.256623	-0.0384581	0.287426	1.0448
Q92954	PRG4	Proteoglycan 4	0.0497195	0.236544	1.13744	0.000283163	0.24661	0.0119141	0.837291
P05155	SERPING1	Plasma protease C1 inhibitor	0.0205825	0.148572	0.782351	-0.44655	-0.0653177	0.260576	1.14063
Q15113	PCOLCE	Procollagen C-endopeptidase enhancer 1	0.0361324	0.192298	1.08987	0.00831921	0.149845	0.0468491	0.867512
Q15582	TGFBI	Transforming growth factor-beta-induced protein ig-h3	0.0186294	0.139277	0.89506	-0.195277	-0.0373867	0.621745	0.985624
Q9BWP8	COLEC11	Collectin-11	0.00418265	0.0610861	1.2	0.102438	0.243801	0.00622007	0.82388
P0DOX3	IGHD	Immunoglobulin delta heavy chain	0.00313121	0.0578352	0.553548	-0.897468	-0.399277	0.0291914	1.69018
P00338	LDHA	L-lactate dehydrogenase A chain	0.0106046	0.112876	1.23679	0.0732428	0.305474	0.0116987	0.781929
O14791	APOL1	Apolipoprotein L1	0.00206239	0.0518072	0.430838	-1.19524	-0.764824	0.0740722	1.6785
Q9NQ79	CRTAC1	Cartilage acidic protein 1	0.0218778	0.14934	1.19951	0.045639	0.317487	0.100566	0.915227
A0A075B6K4	IGLV3-10	Immunoglobulin lambda variable 3-10	0.0131392	0.119586	0.561656	-1.07177	-0.297123	0.0353368	1.60098
Q04756	HGFAC	Hepatocyte growth factor activator	0.0308002	0.175841	1.14077	0.0209138	0.235173	0.031956	0.874775
P01825	IGHV4-59	Immunoglobulin heavy variable 4-59	0.00316864	0.0568545	0.497112	-1.17453	-0.513928	0.0282067	1.88907
Q14520	HABP2	Hyaluronan-binding protein 2	0.0352234	0.190692	1.15057	0.0226338	0.253034	0.167354	0.918655
A0A075B6K5	IGLV3-9	Immunoglobulin lambda variable 3-9	0.0311663	0.176328	0.478842	-1.66679	-0.14847	0.0363117	2.03963
P01780	IGHV3-7	Immunoglobulin heavy variable 3-7	0.000261976	0.0329041	0.330946	-1.59084	-1.01382	0.0477694	2.45318
P13598	ICAM2	Intercellular adhesion molecule 2	0.01701	0.136953	1.06862	0.020229	0.113067	0.239601	0.964028
P01742	IGHV1-69	Immunoglobulin heavy variable 1-69	0.00243188	0.0492652	0.478993	-1.17086	-0.603247	0.0345094	1.85179
Q12805	EFEMP1	EGF-containing fibulin-like extracellular matrix protein 1	0.0398946	0.203689	1.21566	0.0226042	0.39138	0.0219096	1.18181
Q12841	FSTL1	Follistatin-related protein 1	0.00675361	0.0902398	1.15477	0.0680505	0.225084	0.415861	0.969335
A0A075B6I0	IGLV8-61	Immunoglobulin lambda variable 8-61	0.00693449	0.0907263	0.337792	-1.84272	-0.744848	0.0447542	2.5264
P80108	GPLD1	Phosphatidylinositol-glycan-specific phospholipase D	0.0141819	0.123698	0.809091	-0.364708	-0.0993134	0.0410176	1.19284
P55058	PLTP	Phospholipid transfer protein	0.0482734	0.233198	0.82573	-0.421644	-0.00382882	0.0375961	1.20328
P01624	IGKV3-15	Immunoglobulin kappa variable 3-15	0.0071635	0.0918097	0.333978	-1.92985	-0.712787	0.068589	2.15651
A0A0A0MRZ8	IGKV3D-11	Immunoglobulin kappa variable 3D-11	1.85482e-05	0.0116482	0.41512	-1.15293	-0.965569	0.0416422	2.01101
P01718	IGLV3-27	Immunoglobulin lambda variable 3-27	0.000216319	0.033962	0.513589	-0.941961	-0.611768	0.0303202	1.9344
Q12860	CNTN1	Contactin-1	0.0473445	0.230483	1.03825	0.000763681	0.0741324	0.0323781	0.912975
A0A0A0MS15	IGHV3-49	Immunoglobulin heavy variable 3-49	0.00156504	0.0427323	0.356566	-1.65573	-0.863306	0.0479554	2.29528
P06310	IGKV2-30	Immunoglobulin kappa variable 2-30	0.000147348	0.0308448	0.376085	-1.32488	-1.06274	0.0340313	2.40724
Q9NPH3	IL1RAP	Interleukin-1 receptor accessory protein	0.0463725	0.227515	1.15635	0.00374261	0.273854	0.00353739	0.81053
Q15166	PON3	Serum paraoxonase/lactonase 3	0.0233765	0.152921	0.734122	-0.621087	-0.082478	0.0308593	1.31986
Q86VB7	CD163	Scavenger receptor cysteine-rich type 1 protein M130	0.0381794	0.199806	0.912295	-0.182353	-0.0085271	0.038896	1.09561
P13727	PRG2	Bone marrow proteoglycan	0.0290021	0.170218	1.20267	0.0340646	0.358292	0.0143847	1.2138
A0A0B4J1X5	IGHV3-74	Immunoglobulin heavy variable 3-74	0.00118473	0.0413338	0.467521	-1.02258	-0.702624	0.0625453	1.63732
P01768	IGHV3-30	Immunoglobulin heavy variable 3-30	0.000652986	0.0315443	0.30302	-1.85696	-1.03627	0.0340072	3.37109
A0A0C4DH31	IGHV1-18	Immunoglobulin heavy variable 1-18	0.000519468	0.0326226	0.282294	-1.87498	-1.21357	0.0459996	2.98897
A0A0B4J1Y9	IGHV3-72	Immunoglobulin heavy variable 3-72	0.00290805	0.0553411	0.52611	-1.33563	-0.536943	0.00338499	3.51678
Q02818	NUCB1	Nucleobindin-1	0.0215468	0.153766	1.16384	0.0348215	0.253228	0.204828	0.883941
P01701	IGLV1-51	Immunoglobulin lambda variable 1-51	0.00112673	0.0416227	0.475382	-1.1517	-0.590616	0.0345233	1.87971
P01706	IGLV2-11	Immunoglobulin lambda variable 2-11	0.0303118	0.174641	0.371117	-1.99437	-0.331127	0.167744	1.94843
A0A0B4J1U7	IGHV6-1	Immunoglobulin heavy variable 6-1	0.000471508	0.0329008	0.300003	-1.7761	-1.10699	0.0436778	2.88246
P16035	TIMP2	Metalloproteinase inhibitor 2	0.0247081	0.15363	1.13586	0.0358525	0.216069	0.0598687	0.921041
Q6UX71	PLXDC2	Plexin domain-containing protein 2	0.00382838	0.0586395	1.05347	0.0354277	0.0691471	0.136183	0.959434
A0A0C4DH34	IGHV4-28	Immunoglobulin heavy variable 4-28	0.00057469	0.0300754	0.387524	-1.33978	-1.02349	0.0334341	2.33714
O43493	TGOLN2	Trans-Golgi network integral membrane protein 2	0.040786	0.204909	1.21161	0.0162134	0.380148	0.84372	0.989482
P01700	IGLV1-47	Immunoglobulin lambda variable 1-47	0.0163586	0.133418	0.522512	-1.22583	-0.255388	0.0523111	1.63754
A0A0C4DH68	IGKV2-24	Immunoglobulin kappa variable 2-24	0.000550699	0.0314399	0.426099	-1.21904	-0.697858	0.0301868	2.21316
P07307	ASGR2	Asialoglycoprotein receptor 2	0.00324339	0.0565791	1.35938	0.184627	0.438794	0.858803	1.01356
P06312	IGKV4-1	Immunoglobulin kappa variable 4-1	0.0125891	0.117999	0.536172	-0.978643	-0.462919	0.18096	1.43585
P02786	TFRC	Transferrin receptor protein 1	0.00797446	0.0963069	0.610536	-0.868775	-0.252295	0.166779	1.3318
P14543	NID1	Nidogen-1	0.0221966	0.149887	0.901895	-0.185995	-0.0289777	0.167441	1.05964
P01782	IGHV3-9	Immunoglobulin heavy variable 3-9	0.00177422	0.0464254	0.550168	-0.90055	-0.446328	0.0926003	1.41309
A0A0B4J1X8	IGHV3-43	Immunoglobulin heavy variable 3-43	0.00223771	0.0501887	0.344846	-1.49263	-1.0284	0.133971	2.34777
P06733	ENO1	Alpha-enolase	0.0183369	0.140434	1.17039	0.0470756	0.247032	0.330834	0.957228
A0A075B6H9	IGLV4-69	Immunoglobulin lambda variable 4-69	0.0115153	0.114787	0.44257	-1.43687	-0.39548	0.0592415	1.80293
P01137	TGFB1	Transforming growth factor beta-1 proprotein	0.025224	0.155301	1.11048	0.0215678	0.190212	0.597803	0.983495
P01714	IGLV3-19	Immunoglobulin lambda variable 3-19	0.027509	0.166112	0.384814	-2.046	-0.232646	0.0683793	2.07216
Q9Y4L1	HYOU1	Hypoxia up-regulated protein 1	0.0172094	0.136804	1.14254	0.0510877	0.21465	0.327084	0.959806
A0A075B6I9	IGLV7-46	Immunoglobulin lambda variable 7-46	0.000753091	0.0337815	0.452218	-1.22109	-0.680077	0.0213816	2.29336
A0A087WSX0	IGLV5-45	Immunoglobulin lambda variable 5-45	0.0144109	0.123974	0.445575	-1.51825	-0.31673	0.0276959	2.34239
P01705	IGLV2-23	Immunoglobulin lambda variable 2-23	0.00527549	0.0752957	0.360593	-1.81186	-0.629866	0.0442256	2.45128
P09668	CTSH	Pro-cathepsin H	0.0443638	0.221115	0.835779	-0.375355	-0.0090744	0.159993	1.14532
P08311	CTSG	Cathepsin G	0.0296931	0.17266	0.717713	-0.591995	-0.0814552	0.0504063	1.44301
P15291	B4GALT1	Beta-1,4-galactosyltransferase 1	0.0177641	0.137727	1.17567	0.0497784	0.282024	0.941908	1.00461
Q96FE7	PIK3IP1	Phosphoinositide-3-kinase-interacting protein 1	0.00334023	0.0552017	1.46611	0.26501	0.63731	0.0185264	1.42995
P49641	MAN2A2	Alpha-mannosidase 2x	0.0196423	0.145122	1.37871	0.0873273	0.576305	0.746733	0.972368
P20023	CR2	Complement receptor type 2	0.0244931	0.153816	1.17714	0.0328771	0.268729	0.0243826	0.812539
Q13332	PTPRS	Receptor-type tyrosine-protein phosphatase S	0.0371336	0.195966	1.14213	0.0140741	0.246848	0.0992833	0.927301
P35590	TIE1	Tyrosine-protein kinase receptor Tie-1	0.0387695	0.199568	1.18467	0.0142737	0.318509	0.25363	0.940861
Q9NQZ6	ZC4H2	Zinc finger C4H2 domain-containing protein	0.0216181	0.150846	0.844117	-0.275516	-0.0603114	0.0632453	3.41084
Q8N6N3	C1orf52	UPF0690 protein C1orf52	0.0382284	0.198409	1.3461	0.0368393	0.536212	0.103388	0.873828
P08246	ELANE	Neutrophil elastase	0.00363239	0.0584908	0.559412	-0.957238	-0.371721	0.0199993	1.78125
O95274	LYPD3	Ly6/PLAUR domain-containing protein 3	0.00369327	0.0579843	0.629085	-0.789329	-0.300165	0.126065	1.24422
Q9UQP3	TNN	Tenascin-N	0.028369	0.168073	0.772579	-0.477706	-0.0467898	0.375218	1.06904
O60890	OPHN1	Oligophrenin-1	0.0325828	0.181079	0.642602	-0.927072	-0.125192	0.0986729	1.43797
Q86SF2	GALNT7	N-acetylgalactosaminyltransferase 7	0.0264999	0.161572	1.28977	0.0472058	0.42578	0.0217619	0.825364
P46109	CRKL	Crk-like protein	0.00239738	0.0501852	0.0827991	-3.57749	-2.25936	0.0921277	4.85016
P01833	PIGR	Polymeric immunoglobulin receptor	0.00860165	0.101921	0.460801	-1.35091	-0.459569	0.0733177	1.65095
P49411	TUFM	Elongation factor Tu, mitochondrial	0.0174044	0.136624	1.19624	0.10127	0.221161	0.229842	0.763109
O75648	TRMU	Mitochondrial tRNA-specific 2-thiouridylase 1	0.00267433	0.0524837	1.61377	0.272849	0.65059	0.0582771	0.773382
P50440	GATM	Glycine amidinotransferase, mitochondrial	0.000965669	0.0379025	0.339224	-1.63667	-0.968908	0.0655405	2.10999
Q86TY3	ARMH4	Armadillo-like helical domain-containing protein 4	0.0321848	0.180465	1.26436	0.0317563	0.423921	0.0203031	0.824429
O95171	SCEL	Sciellin	0.00385512	0.0576433	1.9815	0.302853	0.809146	0.00926655	0.614286
Q13427	PPIG	Peptidyl-prolyl cis-trans isomerase G	0.00924033	0.105508	1.40357	0.138106	0.498076	0.126023	0.844543
Q99798	ACO2	Aconitate hydratase, mitochondrial	0.00979728	0.109869	1.47655	0.186105	0.544405	0.0124357	0.750754
Q8TBY8	PMFBP1	Polyamine-modulated factor 1-binding protein 1	0.0225933	0.150942	1.39493	0.074384	0.569754	0.166715	0.859821
P24043	LAMA2	Laminin subunit alpha-2	0.0155074	0.12814	0.66329	-0.740945	-0.219993	0.0771403	1.45098
Note:FDR,false discovery rate

## Sheet: Table S7
Table S7. UC depression and anxiety related protein invovled KEGG pathways
Category	Term	Description	LogP	LogQ	Rich factor
KEGG Pathway	hsa04610	Complement and coagulation cascades	-24.6312	-21.8699	0.278481
KEGG Pathway	hsa05150	Staphylococcus aureus infection	-12.1622	-9.71386	0.214286
KEGG Pathway	hsa05322	Systemic lupus erythematosus	-8.65984	-6.33352	0.0977444
KEGG Pathway	hsa05020	Prion diseases	-8.52843	-6.21089	0.228571
KEGG Pathway	hsa05133	Pertussis	-6.8917	-4.65334	0.118421
KEGG Pathway	hsa05143	African trypanosomiasis	-4.46017	-2.48321	0.142857
GO Biological Processes	GO:0072376	protein activation cascade	-78.7754	-74.4579	0.326633
GO Biological Processes	GO:0006956	complement activation	-73.8305	-69.814	0.340909
GO Biological Processes	GO:0006958	complement activation, classical pathway	-64.8239	-60.9835	0.372263
GO Biological Processes	GO:0002455	humoral immune response mediated by circulating immunoglobulin	-62.4012	-58.6857	0.34
GO Biological Processes	GO:0002526	acute inflammatory response	-62.0479	-58.4293	0.257919
GO Biological Processes	GO:0006959	humoral immune response	-60.3169	-56.7775	0.181564
GO Biological Processes	GO:0016064	immunoglobulin mediated immune response	-56.0534	-52.581	0.243119
GO Biological Processes	GO:0019724	B cell mediated immunity	-55.7054	-52.291	0.239819
GO Biological Processes	GO:0030449	regulation of complement activation	-54.3885	-51.0252	0.37069
GO Biological Processes	GO:0070613	regulation of protein processing	-54.2789	-50.9614	0.270718
GO Biological Processes	GO:2000257	regulation of protein activation cascade	-54.1934	-50.9172	0.367521
GO Biological Processes	GO:1903317	regulation of protein maturation	-54.0149	-50.7765	0.26776
GO Biological Processes	GO:0016485	protein processing	-51.3074	-48.1038	0.172727
GO Biological Processes	GO:0002920	regulation of humoral immune response	-51.0068	-47.8354	0.318519
GO Biological Processes	GO:0002253	activation of immune response	-50.2303	-47.0888	0.101788
GO Biological Processes	GO:0002673	regulation of acute inflammatory response	-48.9789	-45.8654	0.275
GO Biological Processes	GO:0002449	lymphocyte mediated immunity	-48.2224	-45.1353	0.15864
GO Biological Processes	GO:0051604	protein maturation	-47.7476	-44.6854	0.145363
GO Biological Processes	GO:0002460	adaptive immune response based on somatic recombination of immune receptors built from immunoglobuli	-46.2003	-43.1615	0.151515
GO Biological Processes	GO:0002250	adaptive immune response	-45.4239	-42.4074	0.100147
GO Biological Processes	GO:0006909	phagocytosis	-38.1072	-35.1119	0.132432
GO Biological Processes	GO:0002697	regulation of immune effector process	-35.7045	-32.7294	0.11039
GO Biological Processes	GO:0006898	receptor-mediated endocytosis	-33.5016	-30.5458	0.13354
GO Biological Processes	GO:0050727	regulation of inflammatory response	-33.3629	-30.4255	0.102249
GO Biological Processes	GO:0002764	immune response-regulating signaling pathway	-31.5507	-28.6311	0.0811209
GO Biological Processes	GO:0002757	immune response-activating signal transduction	-30.6684	-27.7658	0.0822981
GO Biological Processes	GO:0008037	cell recognition	-30.2038	-27.3176	0.162037
GO Biological Processes	GO:0002429	immune response-activating cell surface receptor signaling pathway	-29.6606	-26.7902	0.0972516
GO Biological Processes	GO:0002768	immune response-regulating cell surface receptor signaling pathway	-29.4242	-26.5691	0.0928854
GO Biological Processes	GO:0006910	phagocytosis, recognition	-28.7666	-25.9262	0.297619
GO Biological Processes	GO:0006911	phagocytosis, engulfment	-26.1296	-23.3172	0.220339
GO Biological Processes	GO:0050871	positive regulation of B cell activation	-25.2784	-22.4794	0.190141
GO Biological Processes	GO:0099024	plasma membrane invagination	-25.2377	-22.4516	0.204724
GO Biological Processes	GO:0010324	membrane invagination	-24.5047	-21.7553	0.192593
GO Biological Processes	GO:0050853	B cell receptor signaling pathway	-23.6453	-20.9075	0.193798
GO Biological Processes	GO:0002433	immune response-regulating cell surface receptor signaling pathway involved in phagocytosis	-22.7927	-20.0772	0.179856
GO Biological Processes	GO:0038096	Fc-gamma receptor signaling pathway involved in phagocytosis	-22.7927	-20.0772	0.179856
GO Biological Processes	GO:0038094	Fc-gamma receptor signaling pathway	-22.5507	-19.8459	0.176056
GO Biological Processes	GO:0002431	Fc receptor mediated stimulatory signaling pathway	-22.3145	-19.6202	0.172414
GO Biological Processes	GO:0050864	regulation of B cell activation	-22.1355	-19.4514	0.146739
GO Biological Processes	GO:0050900	leukocyte migration	-21.5344	-18.8603	0.0778443
GO Biological Processes	GO:0042742	defense response to bacterium	-21.4682	-18.8039	0.0990991
GO Biological Processes	GO:0043062	extracellular structure organization	-20.1103	-17.474	0.0823529
GO Biological Processes	GO:0002576	platelet degranulation	-19.6502	-17.0229	0.171875
GO Biological Processes	GO:0045055	regulated exocytosis	-18.4966	-15.8781	0.0553459
GO Biological Processes	GO:0051251	positive regulation of lymphocyte activation	-18.3126	-15.7026	0.0898204
GO Biological Processes	GO:0042113	B cell activation	-18.1936	-15.5921	0.0935484
GO Biological Processes	GO:0002440	production of molecular mediator of immune response	-18.0204	-15.4271	0.0972222
GO Biological Processes	GO:0002377	immunoglobulin production	-17.9312	-15.346	0.123711
GO Biological Processes	GO:0038093	Fc receptor signaling pathway	-17.8838	-15.3066	0.107884
GO Biological Processes	GO:0098542	defense response to other organism	-17.751	-15.1817	0.0647986
GO Biological Processes	GO:0002696	positive regulation of leukocyte activation	-16.7459	-14.1843	0.0789474
GO Biological Processes	GO:0009617	response to bacterium	-16.4273	-13.8732	0.0555556
GO Biological Processes	GO:0050867	positive regulation of cell activation	-16.3129	-13.7662	0.0761421
GO Biological Processes	GO:0050851	antigen receptor-mediated signaling pathway	-15.9587	-13.4265	0.085443
GO Biological Processes	GO:0038095	Fc-epsilon receptor signaling pathway	-15.7823	-13.2571	0.12426
GO Biological Processes	GO:0051249	regulation of lymphocyte activation	-15.5871	-13.0689	0.0659794
GO Biological Processes	GO:0046649	lymphocyte activation	-14.2155	-11.7175	0.0502717
GO Biological Processes	GO:0002694	regulation of leukocyte activation	-13.5352	-11.0628	0.0557491
GO Biological Processes	GO:0050865	regulation of cell activation	-12.6791	-10.2189	0.0518639
GO Biological Processes	GO:0030198	extracellular matrix organization	-12.4746	-10.0203	0.0675676
GO Biological Processes	GO:0034368	protein-lipid complex remodeling	-10.8534	-8.42796	0.310345
GO Biological Processes	GO:0034369	plasma lipoprotein particle remodeling	-10.8534	-8.42796	0.310345
GO Biological Processes	GO:0034367	protein-containing complex remodeling	-10.7026	-8.29352	0.3
GO Biological Processes	GO:0043312	neutrophil degranulation	-10.6588	-8.25502	0.0534979
GO Biological Processes	GO:0002283	neutrophil activation involved in immune response	-10.5998	-8.20652	0.0531697
GO Biological Processes	GO:0042119	neutrophil activation	-10.4064	-8.0183	0.0521042
GO Biological Processes	GO:0002446	neutrophil mediated immunity	-10.3874	-8.00431	0.052
GO Biological Processes	GO:0036230	granulocyte activation	-10.3116	-7.93353	0.0515873
GO Biological Processes	GO:0002274	myeloid leukocyte activation	-9.90049	-7.52743	0.0444104
GO Biological Processes	GO:0043299	leukocyte degranulation	-9.73116	-7.36301	0.0485075
GO Biological Processes	GO:0002366	leukocyte activation involved in immune response	-9.72389	-7.36059	0.0423131
GO Biological Processes	GO:0002263	cell activation involved in immune response	-9.66547	-7.30697	0.0420757
GO Biological Processes	GO:0002275	myeloid cell activation involved in immune response	-9.55871	-7.20496	0.047619
GO Biological Processes	GO:0002444	myeloid leukocyte mediated immunity	-9.42363	-7.07457	0.0469314
GO Biological Processes	GO:0034375	high-density lipoprotein particle remodeling	-9.35245	-7.01263	0.388889
GO Biological Processes	GO:0071827	plasma lipoprotein particle organization	-8.88126	-6.54599	0.195652
GO Biological Processes	GO:0019731	antibacterial humoral response	-8.79302	-6.46225	0.191489
GO Biological Processes	GO:0071825	protein-lipid complex subunit organization	-8.54074	-6.21884	0.18
GO Biological Processes	GO:0072378	blood coagulation, fibrin clot formation	-7.94271	-5.63377	0.259259
GO Biological Processes	GO:0042730	fibrinolysis	-7.82177	-5.52126	0.25
GO Biological Processes	GO:0032102	negative regulation of response to external stimulus	-7.72606	-5.42971	0.0520548
GO Biological Processes	GO:0006953	acute-phase response	-7.45104	-5.16288	0.170213
GO Biological Processes	GO:1903035	negative regulation of response to wounding	-7.32619	-5.04207	0.111111
GO Biological Processes	GO:0045861	negative regulation of proteolysis	-7.02971	-4.75749	0.0495868
GO Biological Processes	GO:0030195	negative regulation of blood coagulation	-7.02521	-4.75688	0.150943
GO Biological Processes	GO:0019730	antimicrobial humoral response	-7.01388	-4.74942	0.0894309
GO Biological Processes	GO:0001895	retina homeostasis	-6.99382	-4.73318	0.121622
GO Biological Processes	GO:1900047	negative regulation of hemostasis	-6.9596	-4.70832	0.148148
GO Biological Processes	GO:0031638	zymogen activation	-6.9596	-4.70832	0.148148
GO Biological Processes	GO:0009611	response to wounding	-6.95768	-4.70832	0.0366569
GO Biological Processes	GO:0052547	regulation of peptidase activity	-6.9424	-4.69674	0.0442478
GO Biological Processes	GO:0061045	negative regulation of wound healing	-6.8917	-4.65334	0.118421
GO Biological Processes	GO:0097006	regulation of plasma lipoprotein particle levels	-6.80432	-4.56957	0.0980392
GO Biological Processes	GO:0050819	negative regulation of coagulation	-6.77081	-4.53963	0.140351
GO Biological Processes	GO:0010466	negative regulation of peptidase activity	-6.74191	-4.5178	0.0572519
GO Biological Processes	GO:0019835	cytolysis	-6.67245	-4.45528	0.175
GO Biological Processes	GO:0031639	plasminogen activation	-6.65957	-4.44583	0.24
GO Biological Processes	GO:0022617	extracellular matrix disassembly	-6.60285	-4.39252	0.109756
GO Biological Processes	GO:0042060	wound healing	-6.59542	-4.38847	0.0388007
GO Biological Processes	GO:0001817	regulation of cytokine production	-6.5162	-4.3126	0.0347222
GO Biological Processes	GO:0031589	cell-substrate adhesion	-6.43905	-4.23878	0.0477528
GO Biological Processes	GO:0034377	plasma lipoprotein particle assembly	-6.34351	-4.14654	0.214286
GO Biological Processes	GO:0043687	post-translational protein modification	-6.33774	-4.14405	0.0469613
GO Biological Processes	GO:0001816	cytokine production	-6.29397	-4.10354	0.0328283
GO Biological Processes	GO:0050707	regulation of cytokine secretion	-6.27751	-4.0903	0.0616114
GO Biological Processes	GO:0030155	regulation of cell adhesion	-6.25412	-4.07011	0.034632
GO Biological Processes	GO:0010951	negative regulation of endopeptidase activity	-6.21428	-4.03346	0.056
GO Biological Processes	GO:0008038	neuron recognition	-6.1078	-3.93014	0.145833
GO Biological Processes	GO:0051346	negative regulation of hydrolase activity	-6.08457	-3.91004	0.0407725
GO Biological Processes	GO:0065005	protein-lipid complex assembly	-5.97801	-3.81456	0.1875
GO Biological Processes	GO:0007597	blood coagulation, intrinsic pathway	-5.97374	-3.81456	0.277778
GO Biological Processes	GO:0030301	cholesterol transport	-5.86362	-3.71044	0.09
GO Biological Processes	GO:0043691	reverse cholesterol transport	-5.72383	-3.57948	0.25
GO Biological Processes	GO:0030193	regulation of blood coagulation	-5.66106	-3.51961	0.101266
GO Biological Processes	GO:0050663	cytokine secretion	-5.6301	-3.49153	0.0539419
GO Biological Processes	GO:1900046	regulation of hemostasis	-5.61933	-3.48363	0.1
GO Biological Processes	GO:0003094	glomerular filtration	-5.60956	-3.47671	0.238095
GO Biological Processes	GO:0033344	cholesterol efflux	-5.58842	-3.4584	0.122807
GO Biological Processes	GO:0097205	renal filtration	-5.50141	-3.38252	0.227273
GO Biological Processes	GO:0001819	positive regulation of cytokine production	-5.48938	-3.37323	0.0387931
GO Biological Processes	GO:0050818	regulation of coagulation	-5.45818	-3.34476	0.0952381
GO Biological Processes	GO:0015918	sterol transport	-5.45163	-3.3436	0.0803571
GO Biological Processes	GO:0007413	axonal fasciculation	-5.39878	-3.29608	0.217391
GO Biological Processes	GO:0106030	neuron projection fasciculation	-5.39878	-3.29608	0.217391
GO Biological Processes	GO:0052548	regulation of endopeptidase activity	-5.38992	-3.29201	0.04
GO Biological Processes	GO:0098883	synapse pruning	-5.38944	-3.29201	0.363636
GO Biological Processes	GO:0007596	blood coagulation	-5.37282	-3.27799	0.0445104
GO Biological Processes	GO:0051919	positive regulation of fibrinolysis	-5.31049	-3.21826	0.75
GO Biological Processes	GO:0007599	hemostasis	-5.29555	-3.2059	0.0438596
GO Biological Processes	GO:0050817	coagulation	-5.28027	-3.19318	0.0437318
GO Biological Processes	GO:0001894	tissue homeostasis	-5.15086	-3.07386	0.0528634
GO Biological Processes	GO:0051223	regulation of protein transport	-5.09076	-3.01626	0.0313837
GO Biological Processes	GO:0034370	triglyceride-rich lipoprotein particle remodeling	-4.91859	-2.8635	0.285714
GO Biological Processes	GO:0051917	regulation of fibrinolysis	-4.91859	-2.8635	0.285714
GO Biological Processes	GO:0010755	regulation of plasminogen activation	-4.91859	-2.8635	0.285714
GO Biological Processes	GO:0042157	lipoprotein metabolic process	-4.89488	-2.84451	0.0687023
GO Biological Processes	GO:0010954	positive regulation of protein processing	-4.87402	-2.82832	0.172414
GO Biological Processes	GO:0034446	substrate adhesion-dependent cell spreading	-4.86036	-2.81698	0.0792079
GO Biological Processes	GO:0090087	regulation of peptide transport	-4.80914	-2.76806	0.0300958
GO Biological Processes	GO:0034380	high-density lipoprotein particle assembly	-4.78758	-2.75107	0.266667
GO Biological Processes	GO:0007162	negative regulation of cell adhesion	-4.77854	-2.74656	0.0449827
GO Biological Processes	GO:0050708	regulation of protein secretion	-4.77298	-2.74324	0.035865
GO Biological Processes	GO:1903319	positive regulation of protein maturation	-4.72609	-2.70958	0.16129
GO Biological Processes	GO:1900024	regulation of substrate adhesion-dependent cell spreading	-4.7047	-2.69035	0.115385
GO Biological Processes	GO:0050715	positive regulation of cytokine secretion	-4.6884	-2.67621	0.0647482
GO Biological Processes	GO:0070201	regulation of establishment of protein localization	-4.65701	-2.65244	0.0294118
GO Biological Processes	GO:1901615	organic hydroxy compound metabolic process	-4.65183	-2.65025	0.0336449
GO Biological Processes	GO:0010810	regulation of cell-substrate adhesion	-4.6363	-2.63891	0.0511628
GO Biological Processes	GO:0010756	positive regulation of plasminogen activation	-4.61848	-2.62316	0.5
GO Biological Processes	GO:1903034	regulation of response to wounding	-4.58933	-2.59812	0.0558659
GO Biological Processes	GO:0034384	high-density lipoprotein particle clearance	-4.5535	-2.57042	0.235294
GO Biological Processes	GO:0034433	steroid esterification	-4.5535	-2.57042	0.235294
GO Biological Processes	GO:0034434	sterol esterification	-4.5535	-2.57042	0.235294
GO Biological Processes	GO:0034435	cholesterol esterification	-4.5535	-2.57042	0.235294
GO Biological Processes	GO:0010876	lipid localization	-4.49532	-2.51424	0.0375
GO Biological Processes	GO:0061041	regulation of wound healing	-4.47245	-2.49337	0.0608108
GO Biological Processes	GO:0002791	regulation of peptide secretion	-4.45833	-2.48321	0.0338645
GO Biological Processes	GO:0008203	cholesterol metabolic process	-4.42661	-2.45346	0.06
GO Biological Processes	GO:0050714	positive regulation of protein secretion	-4.41838	-2.4472	0.0446097
GO Biological Processes	GO:0003014	renal system process	-4.31769	-2.35234	0.0666667
GO Biological Processes	GO:1902652	secondary alcohol metabolic process	-4.31516	-2.35172	0.0580645
GO Biological Processes	GO:0002793	positive regulation of peptide secretion	-4.11914	-2.16708	0.0415225
GO Biological Processes	GO:0016125	sterol metabolic process	-4.08467	-2.13688	0.0542169
GO Biological Processes	GO:0009306	protein secretion	-4.07564	-2.13101	0.0303541
GO Biological Processes	GO:0010873	positive regulation of cholesterol esterification	-4.00565	-2.07012	0.333333
GO Biological Processes	GO:0034371	chylomicron remodeling	-4.00565	-2.07012	0.333333
GO Biological Processes	GO:0060267	positive regulation of respiratory burst	-4.00565	-2.07012	0.333333
GO Biological Processes	GO:0034381	plasma lipoprotein particle clearance	-4.00098	-2.06725	0.0869565
GO Biological Processes	GO:0050878	regulation of body fluid levels	-3.90239	-1.97224	0.031746
GO Biological Processes	GO:0034378	chylomicron assembly	-3.85422	-1.93113	0.3
GO Biological Processes	GO:0002790	peptide secretion	-3.78323	-1.86536	0.028754
GO Biological Processes	GO:0006869	lipid transport	-3.74822	-1.83216	0.0356164
GO Biological Processes	GO:0007160	cell-matrix adhesion	-3.74435	-1.83165	0.0442478
GO Biological Processes	GO:0033700	phospholipid efflux	-3.59791	-1.69534	0.25
GO Biological Processes	GO:0034372	very-low-density lipoprotein particle remodeling	-3.59791	-1.69534	0.25
GO Biological Processes	GO:1905954	positive regulation of lipid localization	-3.58599	-1.68509	0.0731707
GO Biological Processes	GO:0008202	steroid metabolic process	-3.57119	-1.67195	0.0362538
GO Biological Processes	GO:0046470	phosphatidylcholine metabolic process	-3.55728	-1.6597	0.0722892
GO Biological Processes	GO:0050704	regulation of interleukin-1 secretion	-3.54381	-1.64787	0.0925926
GO Biological Processes	GO:1905952	regulation of lipid localization	-3.50708	-1.61605	0.0509554
GO Biological Processes	GO:0010872	regulation of cholesterol esterification	-3.48743	-1.59964	0.230769
GO Biological Processes	GO:0010811	positive regulation of cell-substrate adhesion	-3.46378	-1.57921	0.0578512
GO Biological Processes	GO:1903532	positive regulation of secretion by cell	-3.36671	-1.49165	0.0325
GO Biological Processes	GO:0045785	positive regulation of cell adhesion	-3.3362	-1.4627	0.0322581
GO Biological Processes	GO:0050701	interleukin-1 secretion	-3.2632	-1.39898	0.0806452
GO Biological Processes	GO:0032371	regulation of sterol transport	-3.23108	-1.37003	0.0793651
GO Biological Processes	GO:0032374	regulation of cholesterol transport	-3.23108	-1.37003	0.0793651
GO Biological Processes	GO:1903530	regulation of secretion by cell	-3.22751	-1.36936	0.0250991
GO Biological Processes	GO:0010875	positive regulation of cholesterol efflux	-3.20599	-1.35234	0.1875
GO Biological Processes	GO:0006066	alcohol metabolic process	-3.20286	-1.35218	0.032967
GO Biological Processes	GO:0045862	positive regulation of proteolysis	-3.20286	-1.35218	0.032967
GO Biological Processes	GO:0046503	glycerolipid catabolic process	-3.19954	-1.35034	0.078125
GO Biological Processes	GO:0008285	negative regulation of cell proliferation	-3.19328	-1.34556	0.0249344
GO Biological Processes	GO:1900026	positive regulation of substrate adhesion-dependent cell spreading	-3.18366	-1.33887	0.108108
GO Biological Processes	GO:0051222	positive regulation of protein transport	-3.17874	-1.33542	0.0310263
Note: LogP, log-transformed p-values; LogQ, log-transformed q-values.
